# Supplementary material for: Physical Activity and Health Perception in Aging: Do Body Mass and Satisfaction Matter? A Three-Path Mediated Link
Source: PLoS One. 2016 Sep 9;11(9):e0160805. doi: 10.1371/journal.pone.0160805 (PMC5017576; doi:10.1371/journal.pone.0160805)
Supplement: S1 Dataset — (XLSX) [file pone.0160805.s001.xlsx]

## Sheet: Data
Height (m)	Body mass (kg)	BMI (kg∙m-2)	BD (pt)	SxBD (pt)	CBD (pt)	BDIabx (pt)	DIETING (pt)	FOOD BULIMIA (pt)	ORAL CONTROL (pt)	TOTAL (pt)	Tolerance (pt)	Withdrawal Effects (pt)	Intention Effects (pt)	Lack of control (pt)	Time (pt)	Reduction in Other Activities (pt)	Continuance (pt)	MeanEDS (pt)	TotEDS (pt)
1.65	79.2	29.0909	52.9412	52.9412	23.5294	43.1373	14	9	0	23	4	7	3	3	7	6	8	5.42857	38
1.6	74.6	29.1406	26.4706	26.4706	0	17.6471	1	0	0	1	10	3	3	3	7	4	3	4.71429	33
1.59	61.1	24.1683	5.88235	5.88235	-8.82353	6.86275	0	1	0	1	12	11	7	8	7	5	12	8.85714	62
1.74	71.2	23.517	5.88235	5.88235	-23.5294	11.7647	2	1	0	3	15	12	9	16	13	9	6	11.4286	80
1.64	59.2	22.0107	11.7647	11.7647	-11.7647	11.7647	1	3	0	4	14	17	3	15	16	16	7	12.5714	88
1.685	62.7	22.0835	8.82353	8.82353	-5.88235	7.84314	0	0	0	0	7	6	3	3	6	3	7	5	35
1.66	61.3	22.2456	2.94118	5.88235	-17.6471	8.82353	1	1	1	3	11	14	4	8	9	6	13	9.28571	65
1.6	53.7	20.9766	0	-14.7059	-29.4118	14.7059	3	1	2	6	14	3	6	16	13	5	5	8.85714	62
1.585	61.5	24.4803	14.7059	14.7059	0	9.80392	0	3	0	3	5	6	3	3	5	4	3	4.14286	29
1.75	69.3	22.6286	14.7059	0	-14.7059	9.80392	2	2	0	4	15	13	12	3	12	10	18	11.8571	83
1.645	52.7	19.4751	-8.82353	-14.7059	-14.7059	12.7451	2	2	0	4	12	9	9	12	8	7	9	9.42857	66
1.65	65	23.8751	14.7059	0	-14.7059	9.80392	0	1	0	1	7	5	3	3	4	3	5	4.28571	30
1.695	57.3	19.9441	0	-14.7059	-44.1176	19.6078	1	0	1	2	5	17	6	12	8	5	5	8.28571	58
1.63	54.9	20.6632	0	0	-44.1176	14.7059	0	1	0	1	18	16	9	11	13	8	16	13	91
1.62	53.9	20.538	0	0	-44.1176	14.7059	0	1	3	4	18	4	7	3	8	3	3	6.57143	46
1.66	64.8	23.5157	0	0	-14.7059	4.90196	7	1	1	9	13	9	9	11	17	6	10	10.7143	75
1.59	58.4	23.1004	29.4118	29.4118	-29.4118	29.4118	0	1	0	1	14	15	10	13	9	5	13	11.2857	79
1.54	66.4	27.998	14.7059	14.7059	-29.4118	19.6078	6	3	3	12	18	3	17	15	17	18	18	15.1429	106
1.75	96.5	31.5102	14.7059	14.7059	-5.88235	11.7647	3	3	0	6	12	10	7	7	11	5	11	9	63
1.88	94.9	26.8504	2.94118	0	-35.2941	12.7451	6	1	2	9	15	15	9	8	16	8	6	11	77
1.766	95.2	30.525	29.4118	29.4118	44.1176	34.3137	5	1	7	13	17	13	18	18	18	17	16	16.7143	117
1.85	90.2	26.355	2.94118	14.7059	-29.4118	15.6863	2	0	2	4	12	3	6	5	9	5	6	6.57143	46
1.74	75.4	24.9042	29.4118	29.4118	-29.4118	29.4118	10	7	6	23	13	7	14	11	16	9	15	12.1429	85
1.72	79.6	26.9064	14.7059	14.7059	-29.4118	19.6078	2	2	3	7	17	17	9	12	14	8	13	12.8571	90
1.725	83.9	28.1958	29.4118	29.4118	-8.82353	22.549	0	1	0	1	8	11	9	6	14	9	10	9.57143	67
1.87	86.2	24.6504	0	-29.4118	-44.1176	24.5098	0	0	2	2	7	11	3	6	5	4	6	6	42
1.685	68.1	23.9854	8.82353	8.82353	-32.3529	16.6667	1	1	0	2	10	6	5	15	18	7	3	9.14286	64
1.73	64.5	21.551	-29.4118	-29.4118	-58.8235	39.2157	3	3	2	8	11	13	11	9	13	7	10	10.5714	74
1.76	86.5	27.9248	14.7059	23.5294	-14.7059	17.6471	15	7	5	27	18	9	6	6	10	3	14	9.42857	66
1.685	74.3	26.1691	0	0	-29.4118	9.80392	0	0	2	2	10	3	9	3	5	3	8	5.85714	41
1.64	63.2	23.4979	8.82353	38.2353	8.82353	18.6275	0	2	0	2	6	7	5	4	9	3	4	5.42857	38
1.83	82.1	24.5155	8.82353	5.88235	-8.82353	7.84314	6	1	2	9	16	7	8	11	13	7	12	10.5714	74
1.735	67.7	22.49	-14.7059	-29.4118	-52.9412	32.3529	0	2	0	2	8	4	3	7	13	5	13	7.57143	53
1.82	95.3	28.7707	8.82353	8.82353	-23.5294	13.7255	2	1	2	5	13	9	9	11	15	6	10	10.4286	73
1.745	81.3	26.6993	0	-29.4118	0	9.80392	0	1	2	3	15	5	6	3	5	3	6	6.14286	43
1.735	82.7	27.473	17.6471	17.6471	2.94118	12.7451	1	0	0	1	9	7	11	7	14	8	10	9.42857	66
1.87	95.3	27.2527	14.7059	14.7059	-23.5294	17.6471	0	1	1	2	15	4	5	3	5	6	13	7.28571	51
1.645	71.7	26.4964	-14.7059	-29.4118	-29.4118	24.5098	0	0	4	4	15	3	11	15	11	7	3	9.28571	65
1.81	79.2	24.1751	12.9412	1.17647	-25.2941	13.1373	0	0	1	1	18	3	8	15	14	11	16	12.1429	85
1.75	92.5	30.2041	-14.7059	-29.4118	-29.4118	24.5098	0	0	4	4	15	3	11	15	11	7	3	9.28571	65
1.72	69.3	23.4248	0	14.7059	-29.4118	14.7059	0	1	0	1	7	4	9	7	14	3	8	7.42857	52
1.72	78.2	26.4332	44.1176	14.7059	0	19.6078	3	0	3	6	15	13	15	8	10	7	15	11.8571	83
1.69	71.2	24.9291	8.82353	-5.88235	-35.2941	16.6667	4	0	0	4	10	3	7	13	7	6	12	8.28571	58
1.695	69.3	24.1209	5.88235	5.88235	-23.5294	11.7647	0	2	0	2	9	7	8	8	10	4	6	7.42857	52
1.78	82.2	25.9437	5.88235	11.7647	-38.2353	18.6275	4	0	1	5	18	4	6	4	10	9	7	8.28571	58
1.67	78.3	28.0756	0	29.4118	0	9.80392	0	3	8	11	6	7	3	3	4	3	9	5	35
1.87	79.9	22.8488	0	-29.4118	-44.1176	24.5098	2	1	1	4	9	9	6	6	9	6	9	7.71429	54
1.707	65	22.3073	23.5294	23.5294	-35.2941	27.451	1	2	0	3	7	8	6	9	7	3	3	6.14286	43
1.8	75.7	23.3642	2.94118	5.88235	-29.4118	12.7451	1	1	3	5	12	3	7	6	8	4	9	7	49
1.7	73.8	25.5363	8.82353	5.88235	-23.5294	12.7451	5	2	1	8	9	15	9	9	8	8	18	10.8571	76
1.642	62.7	23.2553	14.7059	20.5882	-26.4706	20.5882	11	0	3	14	13	12	5	13	12	3	3	8.71429	61
1.725	76.9	25.8433	14.7059	14.7059	-14.7059	14.7059	0	3	0	3	3	3	3	3	5	3	3	3.28571	23
1.735	78.5	26.0778	29.4118	29.4118	0	19.6078	1	0	0	1	5	3	3	3	5	4	3	3.71429	26
1.72	72	24.3375	17.6471	8.82353	-11.7647	12.7451	1	3	3	7	8	3	3	4	6	6	4	4.85714	34
1.56	62.8	25.8054	-14.7059	-73.5294	-29.4118	39.2157	0	3	3	6	13	12	9	12	14	4	3	9.57143	67
1.605	62.6	24.301	0	0	-29.4118	9.80392	10	3	6	19	12	10	13	7	16	16	3	11	77
1.67	64.2	23.0198	0	0	-14.7059	4.90196	1	1	0	2	12	3	6	8	9	5	4	6.71429	47
1.73	70.2	23.4555	14.7059	14.7059	0	9.80392	1	1	0	2	3	3	6	3	4	3	7	4.14286	29
1.59	73.4	29.0337	14.7059	14.7059	14.7059	14.7059	7	0	0	7	5	3	3	3	6	4	3	3.85714	27
1.59	68.3	27.0163	29.4118	29.4118	0	19.6078	14	1	1	16	11	12	4	3	6	3	13	7.42857	52
1.69	64.5	22.5832	35.2941	5.88235	-23.5294	21.5686	0	2	0	2	4	3	4	5	5	4	3	4	28
1.645	72.7	26.866	23.5294	23.5294	-5.88235	17.6471	9	1	0	10	12	3	6	8	10	8	7	7.71429	54
1.605	98	38.0431	29.4118	58.8235	29.4118	39.2157	2	2	0	4	7	8	3	8	4	3	9	6	42
1.555	58.6	24.2347	14.7059	14.7059	-14.7059	14.7059	0	2	0	2	5	3	7	3	15	3	3	5.57143	39
1.64	66.2	24.6133	14.7059	14.7059	-14.7059	14.7059	3	2	2	7	4	12	3	3	5	3	3	4.71429	33
1.67	71	25.4581	29.4118	29.4118	-29.4118	29.4118	16	1	7	24	5	6	6	5	6	3	10	5.85714	41
1.58	72.5	29.0418	23.5294	23.5294	-5.88235	17.6471	5	8	2	15	10	10	7	10	6	6	12	8.71429	61
1.545	78.7	32.9699	0	-14.7059	0	4.90196	1	4	1	6	11	10	8	6	8	8	16	9.57143	67
1.52	73.5	31.8127	29.4118	14.7059	0	14.7059	3	1	0	4	8	17	6	8	15	6	5	9.28571	65
1.54	66	27.8293	29.4118	0	0	9.80392	10	0	3	13	6	12	9	14	8	5	9	9	63
1.515	53.7	23.3964	8.82353	14.7059	-29.4118	17.6471	2	1	0	3	12	3	3	10	11	3	12	7.71429	54
1.535	74	31.4062	50	50	20.5882	40.1961	8	3	1	12	3	5	3	3	3	3	7	3.85714	27
1.55	64.1	26.6805	14.7059	14.7059	-29.4118	19.6078	1	1	2	4	12	3	7	3	8	3	13	7	49
1.51	52.5	23.0253	14.7059	29.4118	-8.82353	17.6471	0	3	0	3	3	5	4	3	6	4	9	4.85714	34
1.565	58.9	24.0484	14.7059	14.7059	-14.7059	14.7059	9	4	1	14	4	5	3	13	9	3	4	5.85714	41
1.51	57	24.9989	0	0	-29.4118	9.80392	10	2	1	13	6	11	12	11	11	5	7	9	63
1.67	70.3	25.2071	0	0	-14.7059	4.90196	0	1	1	2	3	3	4	6	9	7	10	6	42
1.605	70.5	27.3677	20.5882	8.82353	5.88235	11.7647	0	1	0	1	7	4	3	6	6	3	7	5.14286	36
1.608	57.8	22.354	0	0	-14.7059	4.90196	0	1	0	1	3	5	3	3	3	3	3	3.28571	23
1.655	72.3	26.3963	5.88235	5.88235	11.7647	7.84314	1	1	0	2	3	18	5	14	13	8	3	9.14286	64
1.55	59.4	24.7242	5.88235	-14.7059	-20.5882	13.7255	0	0	0	0	3	3	3	3	3	3	3	3	21
1.547	79	33.0101	44.1176	44.1176	-14.7059	34.3137	15	3	2	20	9	3	3	7	6	3	12	6.14286	43
1.495	74.6	33.3777	44.1176	14.7059	0	19.6078	4	0	1	5	9	4	7	6	7	5	8	6.57143	46
1.51	66.3	29.0777	29.4118	14.7059	0	14.7059	4	1	0	5	4	4	3	11	9	3	9	6.14286	43
1.6	51.7	20.1953	8.82353	-26.4706	-32.3529	22.549	0	0	2	2	8	8	6	6	5	5	3	5.85714	41
1.86	98.7	28.5293	17.6471	26.4706	11.7647	18.6275	7	2	1	10	15	3	9	7	6	3	11	7.71429	54
1.803	79.9	24.5785	29.4118	14.7059	-14.7059	19.6078	1	2	0	3	10	9	5	7	6	6	5	6.85714	48
1.78	84.9	26.7959	0	-14.7059	-14.7059	9.80392	1	1	0	2	3	5	5	4	9	4	3	4.71429	33
1.74	104.2	34.4167	14.7059	14.7059	-20.5882	16.6667	3	1	0	4	3	4	5	3	4	4	5	4	28
1.82	105.7	31.9104	44.1176	44.1176	14.7059	34.3137	4	0	0	4	10	9	3	8	5	5	7	6.71429	47
1.71	72.5	24.794	8.82353	8.82353	-14.7059	10.7843	0	1	0	1	3	4	4	3	4	3	3	3.42857	24
1.77	78.8	25.1524	26.4706	-2.94118	-2.94118	10.7843	3	1	0	4	11	6	7	10	8	7	14	9	63
1.775	98	31.1049	14.7059	14.7059	-14.7059	14.7059	3	3	0	6	8	6	7	5	9	8	11	7.71429	54
1.795	88	27.312	14.7059	29.4118	-29.4118	24.5098	18	4	6	28	13	3	12	16	13	7	11	10.7143	75
1.655	86.5	31.5806	29.4118	44.1176	0	24.5098	0	1	0	1	4	3	3	3	5	3	3	3.42857	24
1.745	72.3	23.7436	0	0	-44.1176	14.7059	10	1	5	16	11	8	8	12	10	4	12	9.28571	65
1.66	68.4	24.8222	5.88235	5.88235	-23.5294	11.7647	5	1	2	8	8	7	8	6	6	3	3	5.85714	41
1.605	71.3	27.6783	29.4118	35.2941	-8.82353	24.5098	2	1	0	3	3	3	3	3	5	3	3	3.28571	23
1.695	75.7	26.3485	14.7059	29.4118	-29.4118	24.5098	0	1	0	1	6	11	4	4	9	4	9	6.71429	47
1.555	64.6	26.716	14.7059	14.7059	-14.7059	14.7059	6	2	2	10	9	9	7	8	10	13	7	9	63
1.62	83.8	31.9311	14.7059	14.7059	-14.7059	14.7059	2	1	3	6	8	10	13	18	17	4	6	10.8571	76
1.74	99.1	32.7322	29.4118	58.8235	14.7059	34.3137	1	1	0	2	9	9	6	10	8	9	8	8.42857	59
1.75	87.4	28.5388	0	0	-29.4118	9.80392	8	3	2	13	3	3	3	13	13	3	3	5.85714	41
1.78	74.6	23.545	0	0	-58.8235	19.6078	0	3	3	6	7	3	3	4	8	8	8	5.85714	41
1.735	76.4	25.3802	14.7059	29.4118	14.7059	19.6078	0	1	0	1	10	3	3	3	5	3	13	5.71429	40
1.685	68.5	24.1263	14.7059	14.7059	14.7059	14.7059	5	1	0	6	11	3	9	5	12	6	3	7	49
1.685	77.5	27.2962	14.7059	14.7059	-29.4118	19.6078	0	0	0	0	3	3	4	3	10	5	8	5.14286	36
1.72	87.4	29.543	14.7059	14.7059	-20.5882	16.6667	4	1	0	5	13	6	11	7	12	8	12	9.85714	69
1.68	66.9	23.7032	0	-14.7059	-23.5294	12.7451	0	1	0	1	8	3	4	10	9	7	7	6.85714	48
1.58	89.7	35.9317	0	-14.7059	-14.7059	9.80392	8	3	3	14	3	9	10	3	9	9	9	7.42857	52
1.728	85.7	28.7008	14.7059	14.7059	-5.88235	11.7647	0	0	0	0	3	3	3	3	4	3	7	3.71429	26
1.71	69.2	23.6654	11.7647	5.88235	-17.6471	11.7647	2	0	0	2	3	9	5	14	7	5	8	7.28571	51
1.68	73.2	25.9354	0	-14.7059	-14.7059	9.80392	4	1	1	6	8	10	6	7	5	6	4	6.57143	46
1.665	73.5	26.513	0	0	-14.7059	4.90196	0	0	0	0	7	6	3	8	8	3	10	6.42857	45
1.55	63.4	26.3892	23.5294	29.4118	-5.88235	19.6078	0	3	0	3	3	3	3	3	3	3	3	3	21
1.605	60	23.2917	5.88235	-8.82353	-23.5294	12.7451	0	0	0	0	3	3	3	5	6	3	3	3.71429	26
1.54	68.4	28.8413	23.5294	23.5294	-5.88235	17.6471	0	1	0	1	3	7	3	4	3	5	5	4.28571	30
1.57	68.7	27.8713	20.5882	29.4118	-14.7059	21.5686	6	1	0	7	3	7	3	3	3	5	3	3.85714	27
1.615	53.8	20.6271	0	0	-29.4118	9.80392	1	2	0	3	12	11	11	11	11	10	7	10.4286	73
1.66	95.1	34.5115	35.2941	64.7059	35.2941	45.098	8	0	3	11	3	3	3	3	3	3	3	3	21
1.615	59.1	22.6591	44.1176	29.4118	38.2353	37.2549	0	4	0	4	3	3	3	3	3	3	3	3	21
1.54	67.2	28.3353	29.4118	29.4118	29.4118	29.4118	11	1	2	14	11	6	3	3	7	3	6	5.57143	39
1.6	74	28.9062	20.5882	20.5882	-2.94118	14.7059	1	0	1	2	3	3	3	3	3	7	3	3.57143	25
1.587	53.5	21.2422	0	-5.88235	-29.4118	11.7647	0	0	1	1	3	3	3	3	3	3	3	3	21
1.585	77.3	30.7695	29.4118	58.8235	29.4118	39.2157	1	3	0	4	3	3	3	3	3	3	3	3	21
1.535	56	23.7668	-14.7059	-29.4118	-73.5294	39.2157	2	2	0	4	3	3	3	3	3	3	3	3	21
1.51	59.6	26.1392	14.7059	0	-14.7059	9.80392	3	2	0	5	3	3	6	3	3	7	3	4	28
1.61	61.8	23.8417	14.7059	0	-44.1176	19.6078	8	0	1	9	11	5	9	8	7	3	4	6.71429	47
1.535	58.5	24.8278	29.4118	29.4118	14.7059	24.5098	0	3	0	3	3	3	3	3	3	3	3	3	21
1.635	84	31.4227	14.7059	29.4118	29.4118	24.5098	4	2	0	6	3	4	3	3	5	8	9	5	35
1.57	69.6	28.2364	29.4118	29.4118	-14.7059	24.5098	11	5	1	17	3	3	3	3	3	9	3	3.85714	27
1.52	63.2	27.3546	17.6471	11.7647	17.6471	15.6863	2	1	0	3	4	5	3	8	5	3	3	4.42857	31
1.58	87.2	34.9303	29.4118	29.4118	0	19.6078	8	3	1	12	3	3	3	3	3	4	3	3.14286	22
1.5	62.4	27.7333	44.1176	44.1176	0	29.4118	1	1	0	2	3	5	3	3	3	3	3	3.28571	23
1.495	54	24.1608	14.7059	14.7059	-14.7059	14.7059	0	1	0	1	3	3	3	3	4	3	3	3.14286	22
1.585	51.6	20.5396	0	29.4118	0	9.80392	3	2	0	5	3	13	3	5	5	3	6	5.42857	38
1.6	61.5	24.0234	0	0	-14.7059	4.90196	1	3	0	4	3	3	3	3	3	3	3	3	21
1.575	63.6	25.6387	14.7059	14.7059	-14.7059	14.7059	2	2	6	10	5	7	4	4	4	3	6	4.71429	33
1.45	48.7	23.1629	11.7647	11.7647	-5.88235	9.80392	0	3	0	3	3	3	3	3	3	3	3	3	21
1.46	63.7	29.8837	29.4118	14.7059	14.7059	19.6078	0	1	0	1	3	3	3	4	3	3	4	3.28571	23
1.645	67.2	24.8335	29.4118	14.7059	-20.5882	21.5686	0	0	0	0	3	12	3	3	3	3	7	4.85714	34
1.43	62.8	30.7105	0	0	-14.7059	4.90196	0	1	0	1	3	3	3	3	3	3	3	3	21
1.545	58.9	24.6751	0	-14.7059	-29.4118	14.7059	0	2	0	2	3	3	3	3	3	3	3	3	21
1.63	106	39.8961	58.8235	73.5294	29.4118	53.9216	10	6	0	16	3	4	3	3	3	6	3	3.57143	25
1.715	90	30.5995	0	0	-14.7059	4.90196	0	1	0	1	3	4	5	3	5	3	5	4	28
1.835	92	27.3222	29.4118	29.4118	2.94118	20.5882	0	0	0	0	4	5	4	3	6	5	3	4.28571	30
1.67	88.2	31.6254	35.2941	35.2941	11.7647	27.451	4	1	1	6	9	6	3	6	4	5	3	5.14286	36
1.61	105.3	40.6234	29.4118	29.4118	29.4118	29.4118	2	1	1	4	4	3	3	3	4	4	3	3.42857	24
1.64	86.5	32.1609	14.7059	29.4118	14.7059	19.6078	1	3	1	5	3	4	3	3	3	3	3	3.14286	22
1.68	71.2	25.2268	5.88235	5.88235	-8.82353	6.86275	3	0	0	3	3	3	3	3	3	3	3	3	21
1.86	114	32.9518	29.4118	29.4118	44.1176	34.3137	0	2	0	2	3	3	4	3	3	5	3	3.42857	24
1.805	80.2	24.6161	14.7059	14.7059	-14.7059	14.7059	0	1	0	1	3	3	3	3	4	4	3	3.28571	23
1.805	103	31.6142	29.4118	50	20.5882	33.3333	1	2	0	3	6	7	6	6	6	6	6	6.14286	43
1.63	75.2	28.3037	29.4118	29.4118	0	19.6078	0	0	1	1	3	4	3	3	3	3	4	3.28571	23
1.73	80.3	26.8302	14.7059	0	-14.7059	9.80392	3	2	0	5	3	4	3	3	3	3	3	3.14286	22
1.685	85	29.9377	29.4118	29.4118	0	19.6078	3	2	0	5	3	3	3	3	3	3	3	3	21
1.68	93.5	33.1278	5.88235	20.5882	-23.5294	16.6667	2	1	0	3	3	7	3	4	3	4	3	3.85714	27
1.795	96.2	29.857	26.4706	26.4706	5.88235	19.6078	4	3	0	7	5	9	3	3	5	8	3	5.14286	36
1.745	84.5	27.7502	14.7059	0	-29.4118	14.7059	0	2	0	2	3	3	3	3	3	3	3	3	21
1.705	77.1	26.522	11.7647	23.5294	-14.7059	16.6667	2	2	1	5	8	6	7	4	5	5	3	5.42857	38
1.82	85.8	25.9027	11.7647	11.7647	-2.94118	8.82353	0	4	0	4	3	3	3	3	3	6	3	3.42857	24
1.575	82.1	33.0965	58.8235	29.4118	29.4118	39.2157	4	3	0	7	3	4	3	3	3	3	3	3.14286	22
1.66	77.4	28.0883	8.82353	17.6471	-2.94118	9.80392	0	3	0	3	6	3	3	3	4	3	3	3.57143	25
1.71	88.3	30.1973	29.4118	29.4118	14.7059	24.5098	6	1	0	7	14	7	8	8	9	8	14	9.71429	68
1.77	105	33.5153	29.4118	29.4118	29.4118	29.4118	11	1	4	16	3	3	3	3	3	3	3	3	21
1.655	92.4	33.7346	29.4118	58.8235	14.7059	34.3137	4	3	2	9	7	4	5	4	4	4	3	4.42857	31
1.59	71.8	28.4008	29.4118	29.4118	0	19.6078	2	0	0	2	3	3	3	3	3	3	3	3	21
1.715	82	27.8795	0	0	-29.4118	9.80392	5	3	3	11	3	3	3	3	3	3	3	3	21
1.74	83.6	27.6126	29.4118	29.4118	0	19.6078	0	3	0	3	3	3	3	3	3	3	3	3	21
1.58	67	26.8386	14.7059	44.1176	-14.7059	24.5098	0	1	0	1	3	3	3	3	3	3	3	3	21
1.68	86.1	30.506	23.5294	38.2353	23.5294	28.4314	10	0	1	11	3	3	3	3	3	3	3	3	21
1.56	61.1	25.1068	8.82353	-5.88235	-14.7059	9.80392	2	0	2	4	5	4	5	3	6	4	4	4.42857	31
1.755	81.7	26.5258	0	0	-29.4118	9.80392	1	3	0	4	3	4	3	3	4	3	3	3.28571	23
1.72	76.6	25.8924	2.94118	-11.7647	-11.7647	8.82353	3	0	3	6	3	3	3	3	9	3	3	3.85714	27
1.74	86.3	28.5044	29.4118	29.4118	0	19.6078	1	2	4	7	7	3	6	3	4	7	9	5.57143	39
1.67	82.5	29.5816	0	0	-29.4118	9.80392	1	1	0	2	5	4	6	5	10	5	5	5.71429	40
1.655	67.6	24.6803	14.7059	14.7059	-5.88235	11.7647	0	3	0	3	3	3	3	3	3	3	3	3	21
1.61	65.7	25.3462	0	14.7059	-44.1176	19.6078	3	0	0	3	3	3	3	3	3	3	3	3	21
1.62	62.6	23.8531	0	8.82353	-8.82353	5.88235	0	1	0	1	3	3	3	3	3	3	3	3	21
